# Supplementary material for: Two new species of Siphocampylus (Campanulaceae, Lobelioideae) from the Central Andes
Source: PhytoKeys. 2016 Jan 12;(58):105–17. doi: 10.3897/phytokeys.58.6973 (PMC4743019; doi:10.3897/phytokeys.58.6973)
Supplement: XML Treatment for Siphocampylus antonellii [file phytokeys.58.6973-treatment1.xml]

<!DOCTYPE tp:taxon-treatment
  PUBLIC "-//TaxonX//DTD Taxonomic Treatment Publishing DTD v0 20100105//EN" "tax-treatment-NSO.dtd">
<tp:taxon-treatment xmlns:tp="http://www.plazi.org/taxpub"><tp:treatment-meta><kwd-group><label>Taxon classification</label><kwd><named-content content-type="kingdom">Plantae</named-content></kwd><kwd><named-content content-type="order">Asterales</named-content></kwd><kwd><named-content content-type="family">Campanulaceae</named-content></kwd></kwd-group><mixed-citation publication-type="journal"><person-group><name><surname>Lagomarsino</surname><given-names>Laura P.</given-names></name><name><surname>Santamaría-Aguilar</surname><given-names>Daniel</given-names></name></person-group><article-title>Two new species of <italic><tp:taxon-name><tp:taxon-name-part taxon-name-part-type="genus">Siphocampylus</tp:taxon-name-part></tp:taxon-name></italic> (<tp:taxon-name><tp:taxon-name-part taxon-name-part-type="family">Campanulaceae</tp:taxon-name-part></tp:taxon-name>, <tp:taxon-name><tp:taxon-name-part taxon-name-part-type="subfamily">Lobelioideae</tp:taxon-name-part></tp:taxon-name>) from the Central Andes</article-title><source>PhytoKeys</source><day>12</day><month>1</month><year>2016</year><volume>2016</volume><issue>58</issue><fpage>105</fpage><lpage>117</lpage><pub-id pub-id-type="doi">10.3897/phytokeys.58.6973</pub-id></mixed-citation></tp:treatment-meta><tp:nomenclature><tp:taxon-name>
            <tp:taxon-name-part taxon-name-part-type="genus">Siphocampylus</tp:taxon-name-part>
            <tp:taxon-name-part taxon-name-part-type="species">antonellii</tp:taxon-name-part>
            <object-id xmlns:xlink="http://www.w3.org/1999/xlink" content-type="ipni" xlink:type="simple">urn:lsid:ipni.org:names:77151883-1</object-id>
          </tp:taxon-name><tp:taxon-authority>Lagom. &amp; D. Santam.</tp:taxon-authority><tp:taxon-status xmlns:xlink="http://www.w3.org/1999/xlink" xlink:type="simple">sp. nov.</tp:taxon-status><xref ref-type="fig" rid="F1">Figs 1</xref><xref ref-type="fig" rid="F2">, 2</xref></tp:nomenclature><tp:treatment-sec sec-type="Diagnosis"><title>Diagnosis.</title><p>
            <italic><tp:taxon-name><tp:taxon-name-part taxon-name-part-type="genus">Siphocampylus</tp:taxon-name-part> <tp:taxon-name-part taxon-name-part-type="species">antonellii</tp:taxon-name-part></tp:taxon-name></italic> is similar to <italic><tp:taxon-name><tp:taxon-name-part taxon-name-part-type="genus">Siphocampylus</tp:taxon-name-part> <tp:taxon-name-part taxon-name-part-type="species">elfriedii</tp:taxon-name-part></tp:taxon-name></italic>, but differs in its smaller, linear-oblanceolate leaves, ventral corolla lobe &gt;1.3 cm long, and pleasant, lemon-like odor emitted from living plants.</p></tp:treatment-sec><tp:treatment-sec sec-type="Type"><title>Type.</title><p>Peru. Cusco: Calca, Lares, Calle entre Amaparaes y Suyo, Arriba de Amaparaes, <named-content xmlns:xlink="http://www.w3.org/1999/xlink" content-type="dwc:verbatimCoordinates" xlink:type="simple">12°58'902"S, 077°50'W</named-content>, 3799 m, 10 December 2012 (fl), <italic>L. Lagomarsino</italic>, <italic>D. Santamaría, J. Wells, F. Farro 400</italic> (holotype: A!; isotypes: <named-content xmlns:xlink="http://www.w3.org/1999/xlink" content-type="dwc:institutional_code" xlink:type="simple">GB</named-content>!, <named-content xmlns:xlink="http://www.w3.org/1999/xlink" content-type="dwc:institutional_code" xlink:type="simple">MO</named-content>!, <named-content xmlns:xlink="http://www.w3.org/1999/xlink" content-type="dwc:institutional_code" xlink:type="simple">NY</named-content>!).</p><p>Shrub 1.5 m tall, branching 20 cm above the base, with soft wood; branches 0.2–0.6 cm in diameter, solid and fistulose, light brown to reddish purple in living material, glabrescent or white-tomentose; internodes 0.2–1.0 cm long; latex white. Leaves spirally arranged, distributed evenly along the branches, producing lemon-like odor; petiole 0.1–0.5 cm long, sometimes subsessile, villous, the trichomes whitish, adaxially canaliculate, abaxially rounded to triangular; lamina 3.8–5.2 × 0.3–0.55 cm, linear-oblanceolate, not rugose, appearing glabrous but densely pubescent with diminutive, whitish, stellate to echinoid trichomes; base attenuate to decurrent, sometimes with uneven sides; apex acuminate; margin sinuate, subentire, or diminutively dentate, 11–25 teeth per side, rounded to uncinate, sometimes appearing as a glandular callosity; venation reticulate, with 5–10 pairs of lateral nerves, ascending, impressed or indistinct adaxially, flat abaxially. Flowers solitary, axillary, generally towards the apex of branch; pedicel 3.0–5.0 cm long, straight for almost the entire length, but curved below the hypanthium, cylindrical or flattened, densely pubescent, bibracteolate; calyx lobes 5, 0.7–1.6 × 0.1–0.12 cm, linear-oblanceolate, margins diminutively dentate with 3–5 teeth per side, densely pubescent on both surfaces, straight, the apex acuminate; corolla (2.8–) 3.9–5.1 cm long, tube pink with yellow to light green lines parallel to the lobes, lobes light green-yellow externally, light yellow to cream colored inside, completely pubescent externally, pubescent internally with stellate to echinoid trichomes; tube 2.7–3.5 × 0.4–0.6 cm, constricted at the base and widening distally, straight at anthesis; corolla lobes 5, lanceolate to narrowly triangular, apex acute to acuminate, the two dorsal lobes 1.0–1.6 cm long, the two lateral lobes 1.3–1.5 cm long, the ventral lobe 1.4–1.9 cm long; staminal tube 3.5–4.5 × 0.1 cm, straight, glabrous, cream-colored to light green in living material, exserted between the two dorsal lobes; anther tube 0.5–0.7 × 0.2–0.21 cm, dark gray, glabrous, ventral anthers 0.4–0.6 cm long, penicillate at the apex, the trichomes white or yellowish gold, dorsal anther 0.45–0.6 cm long, glabrous. Fruits not seen.</p></tp:treatment-sec><tp:treatment-sec sec-type="Distribution and habitat"><title>Distribution and habitat.</title><p>
            <italic><tp:taxon-name><tp:taxon-name-part taxon-name-part-type="genus">Siphocampylus</tp:taxon-name-part> <tp:taxon-name-part taxon-name-part-type="species">antonellii</tp:taxon-name-part></tp:taxon-name></italic> is endemic to Peru, where it grows on rocky slopes in puna habitat at ~3800 m in elevation. It is only known from the type collection.</p></tp:treatment-sec><tp:treatment-sec sec-type="Phenology"><title>Phenology.</title><p>Individuals were collected in flower in December; the rest of the phenology of this species remains unknown.</p></tp:treatment-sec><tp:treatment-sec sec-type="Etymology"><title>Etymology.</title><p>It is an honor to name this attractive species for Dr. Alexandre Antonelli (1978–), a biogeographer and phylogeneticist at the University of Gothenburg. Antonelli has made many important contributions to our understanding of Neotropical biodiversity through space and time, and to the evolution of various taxa, including <tp:taxon-name><tp:taxon-name-part taxon-name-part-type="subfamily">Lobelioideae</tp:taxon-name-part></tp:taxon-name>. His efforts in the latter brought the second author to the field in Costa <!--PageBreak-->Rica in 2005 in search of <tp:taxon-name><tp:taxon-name-part taxon-name-part-type="family">Campanulaceae</tp:taxon-name-part></tp:taxon-name>, and helped to inspire the first author to study <italic><tp:taxon-name><tp:taxon-name-part taxon-name-part-type="genus">Centropogon</tp:taxon-name-part></tp:taxon-name></italic>, <italic><tp:taxon-name><tp:taxon-name-part taxon-name-part-type="genus">Siphocampylus</tp:taxon-name-part></tp:taxon-name></italic>, and <italic><tp:taxon-name><tp:taxon-name-part taxon-name-part-type="genus">Burmeistera</tp:taxon-name-part></tp:taxon-name></italic>.</p></tp:treatment-sec><tp:treatment-sec sec-type="Conservation status"><title>Conservation status.</title><p>
            <italic><tp:taxon-name><tp:taxon-name-part taxon-name-part-type="genus">Siphocampylus</tp:taxon-name-part> <tp:taxon-name-part taxon-name-part-type="species">antonellii</tp:taxon-name-part></tp:taxon-name></italic> is endemic to a narrow stretch of high-elevation grassland (puna) in Calca, Peru, where it is locally abundant. Only a single population of this species is known, from which the type collection was made. Due to its small area of occurrence and the threat of future deforestation in its habitat, we tentatively consider this species to be Vulnerable (<xref ref-type="bibr" rid="B6">IUCN 2014</xref>). Its vulnerable status is further justified by its roadside occurrence, near major construction efforts.</p></tp:treatment-sec><tp:treatment-sec sec-type="Discussion"><title>Discussion.</title><p>
            <italic><tp:taxon-name><tp:taxon-name-part taxon-name-part-type="genus">Siphocampylus</tp:taxon-name-part> <tp:taxon-name-part taxon-name-part-type="species">antonellii</tp:taxon-name-part></tp:taxon-name></italic> is most similar to <italic><tp:taxon-name><tp:taxon-name-part taxon-name-part-type="genus">Siphocampylus</tp:taxon-name-part> <tp:taxon-name-part taxon-name-part-type="species">elfriedii</tp:taxon-name-part></tp:taxon-name></italic> E. Wimm. (Fig. <xref ref-type="fig" rid="F3">3C</xref>) and <italic><tp:taxon-name><tp:taxon-name-part taxon-name-part-type="genus">Siphocampylus</tp:taxon-name-part> <tp:taxon-name-part taxon-name-part-type="species">parvifolius</tp:taxon-name-part></tp:taxon-name></italic> E. Wimm., which are both also endemic to Peru. These species share a shrubby habit (Fig. <xref ref-type="fig" rid="F2">2A</xref>), generally high elevation occurrence ([1050–] 2100–3800 m), bibracteolate pedicels (Figs <xref ref-type="fig" rid="F1">1C</xref>, <xref ref-type="fig" rid="F2">2F</xref>), pink or pinkish-purple corolla tubes with yellow-green lobes (Figs <xref ref-type="fig" rid="F2">2F–G</xref>, <xref ref-type="fig" rid="F3">3C</xref>), glabrous anthers (except at the apex of the ventral anthers) (Figs <xref ref-type="fig" rid="F1">1F</xref>, <xref ref-type="fig" rid="F3">3C</xref>), and turbinate ovaries (Figs <xref ref-type="fig" rid="F1">1C</xref>, <xref ref-type="fig" rid="F2">2F</xref>, <xref ref-type="fig" rid="F3">3C</xref>). Both <italic><tp:taxon-name><tp:taxon-name-part taxon-name-part-type="genus">Siphocampylus</tp:taxon-name-part> <tp:taxon-name-part taxon-name-part-type="species">antonellii</tp:taxon-name-part></tp:taxon-name></italic> and <italic><tp:taxon-name><tp:taxon-name-part taxon-name-part-type="genus">Siphocampylus</tp:taxon-name-part> <tp:taxon-name-part taxon-name-part-type="species">elfriedii</tp:taxon-name-part></tp:taxon-name></italic> produce echinoid trichomes, following Batterman and Lammers <!--PageBreak-->2004. However, <italic><tp:taxon-name><tp:taxon-name-part taxon-name-part-type="genus">Siphocampylus</tp:taxon-name-part> <tp:taxon-name-part taxon-name-part-type="species">antonellii</tp:taxon-name-part></tp:taxon-name></italic> can be easily distinguished by the differences enumerated in Table <xref ref-type="table" rid="T1">1</xref> and by the agreeable lemon-like smell that it emits.</p><table-wrap id="T1" position="float" orientation="portrait"><label>Table 1.</label><caption><p>Differences between <italic><tp:taxon-name><tp:taxon-name-part taxon-name-part-type="genus">Siphocampylus</tp:taxon-name-part> <tp:taxon-name-part taxon-name-part-type="species">antonellii</tp:taxon-name-part></tp:taxon-name></italic>, <italic><tp:taxon-name><tp:taxon-name-part taxon-name-part-type="genus">Siphocampylus</tp:taxon-name-part> <tp:taxon-name-part taxon-name-part-type="species">elfriedii</tp:taxon-name-part></tp:taxon-name></italic>, and <italic><tp:taxon-name><tp:taxon-name-part taxon-name-part-type="genus">Siphocampylus</tp:taxon-name-part> <tp:taxon-name-part taxon-name-part-type="species">parvifolius</tp:taxon-name-part></tp:taxon-name></italic>.</p></caption><table id="TID0EIZAE" rules="all"><tbody><tr><th rowspan="1" colspan="1"/><th rowspan="1" colspan="1">
              <italic><tp:taxon-name><tp:taxon-name-part taxon-name-part-type="genus">Siphocampylus</tp:taxon-name-part> <tp:taxon-name-part taxon-name-part-type="species">antonellii</tp:taxon-name-part></tp:taxon-name></italic>
            </th><th rowspan="1" colspan="1">
              <italic><tp:taxon-name><tp:taxon-name-part taxon-name-part-type="genus">Siphocampylus</tp:taxon-name-part> <tp:taxon-name-part taxon-name-part-type="species">elfriedii</tp:taxon-name-part></tp:taxon-name></italic>
            </th><th rowspan="1" colspan="1">
              <italic><tp:taxon-name><tp:taxon-name-part taxon-name-part-type="genus">Siphocampylus</tp:taxon-name-part> <tp:taxon-name-part taxon-name-part-type="species">parvifolius</tp:taxon-name-part></tp:taxon-name></italic>
            </th></tr><tr><td rowspan="1" colspan="1">Leaf shape</td><td rowspan="1" colspan="1">Linear-oblanceolate</td><td rowspan="1" colspan="1">Lanceolate</td><td rowspan="1" colspan="1">Lanceolate to oblanceolate</td></tr><tr><td rowspan="1" colspan="1">Leaf size</td><td rowspan="1" colspan="1">3.8–5.2 × 0.3–0.55 cm</td><td rowspan="1" colspan="1">5.0–7.4 × 1.1–1.9 cm</td><td rowspan="1" colspan="1">2.0 × 0.5 cm</td></tr><tr><td rowspan="1" colspan="1">Leaf margin</td><td rowspan="1" colspan="1">Margin sinuate, subentire, or diminutively dentate</td><td rowspan="1" colspan="1">Denticulate</td><td rowspan="1" colspan="1">Weakly crenulate</td></tr><tr><td rowspan="1" colspan="1">Sepal length</td><td rowspan="1" colspan="1">0.7–1.6 cm</td><td rowspan="1" colspan="1">0.7–1.4 cm</td><td rowspan="1" colspan="1">0.3 cm long</td></tr><tr><td rowspan="1" colspan="1">Sepal margin</td><td rowspan="1" colspan="1">Diminutively dentate</td><td rowspan="1" colspan="1">Denticulate</td><td rowspan="1" colspan="1">Entire or diminutively denticulate</td></tr><tr><td rowspan="1" colspan="1">Corolla length</td><td rowspan="1" colspan="1">(2.8–) 3.9–5.1 cm</td><td rowspan="1" colspan="1">3.9–4.6 cm</td><td rowspan="1" colspan="1">3.4 cm</td></tr><tr><td rowspan="1" colspan="1">Corolla indument</td><td rowspan="1" colspan="1">Pubescent</td><td rowspan="1" colspan="1">Pubescent</td><td rowspan="1" colspan="1">Glabrous</td></tr><tr><td rowspan="1" colspan="1">Dorsal corolla lobe length</td><td rowspan="1" colspan="1">1.0–1.6 cm</td><td rowspan="1" colspan="1">0.9–1.2 cm</td><td rowspan="1" colspan="1">1.1–1.4 cm</td></tr><tr><td rowspan="1" colspan="1">Ventral corolla lobe length</td><td rowspan="1" colspan="1">1.4–1.9 cm</td><td rowspan="1" colspan="1">0.5–1 cm</td><td rowspan="1" colspan="1">0.9–1.2 cm</td></tr><tr><td rowspan="1" colspan="1">Reference sheets</td><td rowspan="1" colspan="1">
              <italic>L. Lagomarsino 400</italic> (A)</td><td rowspan="1" colspan="1">
              <italic>L. Lagomarsino</italic> 387 (<named-content xmlns:xlink="http://www.w3.org/1999/xlink" content-type="dwc:institutional_code" xlink:type="simple">GH</named-content>); <italic>J. L. Luteyn &amp; M. L. Lebrón-Luteyn 6395</italic> (<named-content xmlns:xlink="http://www.w3.org/1999/xlink" content-type="dwc:institutional_code" xlink:type="simple">MO</named-content>); <italic>F. W. Pennell 13841</italic> (<named-content xmlns:xlink="http://www.w3.org/1999/xlink" content-type="dwc:institutional_code" xlink:type="simple">GH</named-content>); <italic>T. Plowman &amp; E. W. Davis 5126</italic> (<named-content xmlns:xlink="http://www.w3.org/1999/xlink" content-type="dwc:institutional_code" xlink:type="simple">GH</named-content>); <italic>J. West 7045</italic> (<named-content xmlns:xlink="http://www.w3.org/1999/xlink" content-type="dwc:institutional_code" xlink:type="simple">GH</named-content>)</td><td rowspan="1" colspan="1">
              <italic>R. D. Metcalf 30469</italic> (A)</td></tr></tbody></table></table-wrap><p>This new species would be placed near <italic><tp:taxon-name><tp:taxon-name-part taxon-name-part-type="genus">Siphocampylus</tp:taxon-name-part> <tp:taxon-name-part taxon-name-part-type="species">nobilis</tp:taxon-name-part></tp:taxon-name></italic> E. Wimm. and <italic><tp:taxon-name><tp:taxon-name-part taxon-name-part-type="genus">Siphocampylus</tp:taxon-name-part> <tp:taxon-name-part taxon-name-part-type="species">rosmarinifolius</tp:taxon-name-part></tp:taxon-name></italic> G. Don in the dichotomous key of genus in <xref ref-type="bibr" rid="B18">Wimmer (1953)</xref>. In addition to being restricted to Peru, these species share linear leaves, turbinate ovaries, and narrow corolla lobes. However, these two species have glabrous sepals and corolla (vs. pubescent in <italic><tp:taxon-name><tp:taxon-name-part taxon-name-part-type="genus">Siphocampylus</tp:taxon-name-part> <tp:taxon-name-part taxon-name-part-type="species">antonellii</tp:taxon-name-part></tp:taxon-name></italic>), ebracteolate, glabrous pedicels (vs. bibracteolate and pubescent), and different corolla colors: reddish orange with yellow lobes in <italic><tp:taxon-name><tp:taxon-name-part taxon-name-part-type="genus">Siphocampylus</tp:taxon-name-part> <tp:taxon-name-part taxon-name-part-type="species">rosmarinifolius</tp:taxon-name-part></tp:taxon-name></italic> and purple in <italic><tp:taxon-name><tp:taxon-name-part taxon-name-part-type="genus">Siphocampylus</tp:taxon-name-part> <tp:taxon-name-part taxon-name-part-type="species">nobilis</tp:taxon-name-part></tp:taxon-name></italic> (vs. pink with yellow-green lobes [Fig. <xref ref-type="fig" rid="F2">2F</xref>]). <italic><tp:taxon-name><tp:taxon-name-part taxon-name-part-type="genus">Siphocampylus</tp:taxon-name-part> <tp:taxon-name-part taxon-name-part-type="species">nobilis</tp:taxon-name-part></tp:taxon-name></italic> can be further distinguished from <italic><tp:taxon-name><tp:taxon-name-part taxon-name-part-type="genus">Siphocampylus</tp:taxon-name-part> <tp:taxon-name-part taxon-name-part-type="species">antonellii</tp:taxon-name-part></tp:taxon-name></italic> by its vining habit (vs. shrubby), long, narrow leaves (6.0–8.0 × 0.2–0.3 vs. 3.8–5.2 × 0.3–0.55 cm), and glabrous branches, leaves, pedicels, and hypanthium (vs. pubescent [Fig. <xref ref-type="fig" rid="F1">1</xref>]). <italic><tp:taxon-name><tp:taxon-name-part taxon-name-part-type="genus">Siphocampylus</tp:taxon-name-part> <tp:taxon-name-part taxon-name-part-type="species">rosmarinfolius</tp:taxon-name-part></tp:taxon-name></italic> can be further distinguished by its longer leaves (8.0–11.5 cm vs. 3.8–5.2 cm), the rugose, glabrous adaxial leaf surface (vs. not rugose and pubescent), and revolute leaf margins (vs. not revolute).</p><fig id="F1" position="float" orientation="portrait"><label>Figure 1.</label><caption><p><tp:taxon-name><tp:taxon-name-part taxon-name-part-type="genus">Siphocampylus</tp:taxon-name-part> <tp:taxon-name-part taxon-name-part-type="species">antonellii</tp:taxon-name-part></tp:taxon-name>. <bold>A</bold> Flowering branch <bold>B</bold> Leaf, abaxially, including detail of leaf margin and stellate hairs that cover surface <bold>C</bold> Staminate-phase flower, including bibracteolate pedicel, with detail of sepal and stellate hairs that cover the outer corolla surface <bold>D</bold> Longitudinal section of a pistillate-phase flower, showing the insertion of staminal tube to corolla, style and stigma as situated relative to the stamens, and bilocular ovary with axile placentation <bold>E</bold> Corolla lobe detail <bold>F</bold> Detail of anther tube, including apical hairs on ventral anthers, and stigma. Drawing by Bobbi Angel from the type.</p></caption><graphic xmlns:xlink="http://www.w3.org/1999/xlink" xlink:href="phytokeys-058-105-g001.jpg" position="float" orientation="portrait" xlink:type="simple" id="oo_72759.jpg"/></fig><fig id="F2" position="float" orientation="portrait"><label>Figure 2.</label><caption><p><tp:taxon-name><tp:taxon-name-part taxon-name-part-type="genus">Siphocampylus</tp:taxon-name-part> <tp:taxon-name-part taxon-name-part-type="species">antonellii</tp:taxon-name-part></tp:taxon-name>. <bold>A</bold> Habit and high-elevation grassland (puna) habitat <bold>B</bold> Flowering branch <bold>C</bold> Cross-section of stem showing woody habit <bold>D</bold> Adaxial leaf surface <bold>E</bold> Abaxial leaf surface <bold>F</bold> Lateral view of flower in staminate phase <bold>G</bold> Anterior view of a flower, showing corolla aperture. All photos of the type collection, taken in the field by L. Lagomarsino.</p></caption><graphic xmlns:xlink="http://www.w3.org/1999/xlink" xlink:href="phytokeys-058-105-g002.jpg" position="float" orientation="portrait" xlink:type="simple" id="oo_72760.jpg"/></fig><p>Molecular phylogenetic analysis places <italic><tp:taxon-name><tp:taxon-name-part taxon-name-part-type="genus">Siphocampylus</tp:taxon-name-part> <tp:taxon-name-part taxon-name-part-type="species">antonellii</tp:taxon-name-part></tp:taxon-name></italic> in a well-supported clade that includes <italic><tp:taxon-name><tp:taxon-name-part taxon-name-part-type="genus">Siphocampylus</tp:taxon-name-part> <tp:taxon-name-part taxon-name-part-type="species">actinotrix</tp:taxon-name-part></tp:taxon-name></italic> E. Wimm. (Fig. <xref ref-type="fig" rid="F3">3B</xref>), <italic><tp:taxon-name><tp:taxon-name-part taxon-name-part-type="genus">Siphocampylus</tp:taxon-name-part> <tp:taxon-name-part taxon-name-part-type="species">elfriedii</tp:taxon-name-part></tp:taxon-name></italic> (Fig. <xref ref-type="fig" rid="F3">3C</xref>), <italic><tp:taxon-name><tp:taxon-name-part taxon-name-part-type="genus">Siphocampylus</tp:taxon-name-part> <tp:taxon-name-part taxon-name-part-type="species">vatkeanus</tp:taxon-name-part></tp:taxon-name></italic> Zahlbr., <italic><tp:taxon-name><tp:taxon-name-part taxon-name-part-type="genus">Siphocampylus</tp:taxon-name-part> <tp:taxon-name-part taxon-name-part-type="species">veteranus</tp:taxon-name-part></tp:taxon-name></italic> E. Wimm. (Fig. <xref ref-type="fig" rid="F3">3A, D</xref>), and <italic><tp:taxon-name><tp:taxon-name-part taxon-name-part-type="genus">Siphocampylus</tp:taxon-name-part> <tp:taxon-name-part taxon-name-part-type="species">rictus</tp:taxon-name-part></tp:taxon-name></italic> Lammers; within this clade, <italic><tp:taxon-name><tp:taxon-name-part taxon-name-part-type="genus">Siphocampylus</tp:taxon-name-part> <tp:taxon-name-part taxon-name-part-type="species">antonellii</tp:taxon-name-part></tp:taxon-name></italic> is sister to <italic><tp:taxon-name><tp:taxon-name-part taxon-name-part-type="genus">Siphocampylus</tp:taxon-name-part> <tp:taxon-name-part taxon-name-part-type="species">veteranus</tp:taxon-name-part></tp:taxon-name></italic> (<xref ref-type="bibr" rid="B8">Lagomarsino et al. 2014</xref>). This clade as a whole is composed of generally tall, woody shrubs. The placement of <italic><tp:taxon-name><tp:taxon-name-part taxon-name-part-type="genus">Siphocampylus</tp:taxon-name-part> <tp:taxon-name-part taxon-name-part-type="species">elfriedii</tp:taxon-name-part></tp:taxon-name></italic> in this clade is not surprising, as it is quite similar to <italic><tp:taxon-name><tp:taxon-name-part taxon-name-part-type="genus">Siphocampylus</tp:taxon-name-part> <tp:taxon-name-part taxon-name-part-type="species">antonellii</tp:taxon-name-part></tp:taxon-name></italic> (see above). However, it is more difficult to find similarities with the remaining species, which can be easily distinguished from <italic><tp:taxon-name><tp:taxon-name-part taxon-name-part-type="genus">Siphocampylus</tp:taxon-name-part> <tp:taxon-name-part taxon-name-part-type="species">antonellii</tp:taxon-name-part></tp:taxon-name></italic> by a series of putative adaptations to pollination by bats: long pedicels <!--PageBreak-->(7.0–15 cm), wide corolla apertures, and longer corollas (3.2–5.0 cm) that are generally dull in color (either green, cream-colored, white or yellowish, sometimes mottled with reddish pigmentation) (Fig. <xref ref-type="fig" rid="F3">3A–B</xref>). Additionally, these species have longer leaves (6.0–13.5 cm vs. 3.8–5.2 cm) and a glabrous or only sparsely pubescent corolla (but with echinoid-stellate pubescence in <italic><tp:taxon-name><tp:taxon-name-part taxon-name-part-type="genus">Siphocampylus</tp:taxon-name-part> <tp:taxon-name-part taxon-name-part-type="species">actinothrix</tp:taxon-name-part></tp:taxon-name></italic> [Fig. <xref ref-type="fig" rid="F3">3B</xref>]). Despite the similarities discussed above, <italic><tp:taxon-name><tp:taxon-name-part taxon-name-part-type="genus">Siphocampylus</tp:taxon-name-part> <tp:taxon-name-part taxon-name-part-type="species">rosmarinifolius</tp:taxon-name-part></tp:taxon-name></italic> falls outside of the clade that includes <italic><tp:taxon-name><tp:taxon-name-part taxon-name-part-type="genus">Siphocampylus</tp:taxon-name-part> <tp:taxon-name-part taxon-name-part-type="species">antonellii</tp:taxon-name-part></tp:taxon-name></italic> (<xref ref-type="bibr" rid="B8">Lagomarsino et al. 2014</xref>); <italic><tp:taxon-name><tp:taxon-name-part taxon-name-part-type="genus">Siphocampylus</tp:taxon-name-part> <tp:taxon-name-part taxon-name-part-type="species">nobilis</tp:taxon-name-part></tp:taxon-name></italic> and <italic><tp:taxon-name><tp:taxon-name-part taxon-name-part-type="genus">Siphocampylus</tp:taxon-name-part> <tp:taxon-name-part taxon-name-part-type="species">parvifolius</tp:taxon-name-part></tp:taxon-name></italic> have not yet been sampled in a molecular phylogenetic analysis.</p><fig id="F3" position="float" orientation="portrait"><label>Figure 3.</label><caption><p>Closest relatives of <italic><tp:taxon-name><tp:taxon-name-part taxon-name-part-type="genus">Siphocampylus</tp:taxon-name-part> <tp:taxon-name-part taxon-name-part-type="species">antonellii</tp:taxon-name-part></tp:taxon-name></italic>, based on molecular phylogeny of <xref ref-type="bibr" rid="B8">Lagomarsino et al. (2014)</xref>. <bold>A</bold> Flower of <italic><tp:taxon-name><tp:taxon-name-part taxon-name-part-type="genus">Siphocampylus</tp:taxon-name-part> <tp:taxon-name-part taxon-name-part-type="species">veteranus</tp:taxon-name-part></tp:taxon-name></italic> <bold>B</bold> Flower of <italic><tp:taxon-name><tp:taxon-name-part taxon-name-part-type="genus">Siphocampylus</tp:taxon-name-part> <tp:taxon-name-part taxon-name-part-type="species">actinothrix</tp:taxon-name-part></tp:taxon-name></italic> <bold>C</bold> Flower of <italic><tp:taxon-name><tp:taxon-name-part taxon-name-part-type="genus">Siphocampylus</tp:taxon-name-part> <tp:taxon-name-part taxon-name-part-type="species">elfriedii</tp:taxon-name-part></tp:taxon-name></italic> <bold>D</bold> Cross-section of main stem of <italic><tp:taxon-name><tp:taxon-name-part taxon-name-part-type="genus">Siphocampylus</tp:taxon-name-part> <tp:taxon-name-part taxon-name-part-type="species">veteranus</tp:taxon-name-part></tp:taxon-name></italic>, showing a much more robust habit than <italic><tp:taxon-name><tp:taxon-name-part taxon-name-part-type="genus">Siphocampylus</tp:taxon-name-part> <tp:taxon-name-part taxon-name-part-type="species">antonellii</tp:taxon-name-part></tp:taxon-name></italic>, but similar wood structure. All photos taken in the field by L. Lagomarsino. <bold>A</bold>, <bold>D</bold> <italic>L. Lagomarsino et al. 388</italic> <bold>B</bold> <italic>L. Lagomarsino et al. 403</italic> <bold>C</bold> <italic>L. Lagomarsino et al. 387</italic>.</p></caption><graphic xmlns:xlink="http://www.w3.org/1999/xlink" xlink:href="phytokeys-058-105-g003.jpg" position="float" orientation="portrait" xlink:type="simple" id="oo_72761.jpg"/></fig></tp:treatment-sec><ref-list><ref id="B6"><mixed-citation xmlns:xlink="http://www.w3.org/1999/xlink" xlink:type="simple">
          <institution xlink:type="simple">IUCN</institution> (<year>2014</year>) <source>Guidelines for Using the IUCN Red List Categories and Criteria</source>. <ext-link xlink:type="simple" ext-link-type="uri" xlink:href="http://jr.iucnredlist.org/documents/RedListGuidelines.pdf">http://jr.iucnredlist.org/documents/RedListGuidelines.pdf</ext-link></mixed-citation></ref><ref id="B8"><mixed-citation xmlns:xlink="http://www.w3.org/1999/xlink" xlink:type="simple">
          <person-group><name name-style="western"><surname>Lagomarsino</surname><given-names>LP</given-names></name><name name-style="western"><surname>Antonelli</surname><given-names>A</given-names></name><name name-style="western"><surname>Muchhala</surname><given-names>N</given-names></name><name name-style="western"><surname>Timmermann</surname><given-names>A</given-names></name><name name-style="western"><surname>Mathews</surname><given-names>S</given-names></name><name name-style="western"><surname>Davis</surname><given-names>CC</given-names></name></person-group> (<year>2014</year>) <article-title>Phylogeny, classification, and fruit evolution of the species-rich Neotropical bellflowers (<tp:taxon-name><tp:taxon-name-part taxon-name-part-type="family">Campanulaceae</tp:taxon-name-part></tp:taxon-name>: <tp:taxon-name><tp:taxon-name-part taxon-name-part-type="subfamily">Lobelioideae</tp:taxon-name-part></tp:taxon-name>).</article-title> <source>American Journal of Botany</source> <volume>101</volume>: <fpage>2097</fpage>–<lpage>2112</lpage>. doi: <ext-link xlink:type="simple" ext-link-type="doi" xlink:href="10.3732/ajb.1400339">10.3732/ajb.1400339</ext-link></mixed-citation></ref><ref id="B18"><mixed-citation xmlns:xlink="http://www.w3.org/1999/xlink" xlink:type="simple">
          <person-group><name name-style="western"><surname>Wimmer</surname><given-names>FE</given-names></name></person-group> (<year>1953</year>) <article-title><tp:taxon-name><tp:taxon-name-part taxon-name-part-type="family">Campanulaceae</tp:taxon-name-part></tp:taxon-name>-<tp:taxon-name><tp:taxon-name-part taxon-name-part-type="subfamily">Lobelioideae</tp:taxon-name-part></tp:taxon-name>, II. Teil.</article-title> In: <person-group><name name-style="western"><surname>Mansfeld</surname><given-names>R</given-names></name></person-group> (<role>Ed.</role>) <source>Das Pflanzenreich</source> <volume>IV.276b</volume>. <publisher-name>Akademie-Verlag</publisher-name>, <publisher-loc>Berlin</publisher-loc>, <fpage>261</fpage>–<lpage>814</lpage>.</mixed-citation></ref></ref-list></tp:taxon-treatment>
