# Supplementary material for: Two new species of Siphocampylus (Campanulaceae, Lobelioideae) from the Central Andes
Source: PhytoKeys. 2016 Jan 12;(58):105–17. doi: 10.3897/phytokeys.58.6973 (PMC4743019; doi:10.3897/phytokeys.58.6973)
Supplement: XML Treatment for Siphocampylus siberiensis [file phytokeys.58.6973-treatment2.xml]

<!DOCTYPE tp:taxon-treatment
  PUBLIC "-//TaxonX//DTD Taxonomic Treatment Publishing DTD v0 20100105//EN" "tax-treatment-NSO.dtd">
<tp:taxon-treatment xmlns:tp="http://www.plazi.org/taxpub"><tp:treatment-meta><kwd-group><label>Taxon classification</label><kwd><named-content content-type="kingdom">Plantae</named-content></kwd><kwd><named-content content-type="order">Asterales</named-content></kwd><kwd><named-content content-type="family">Campanulaceae</named-content></kwd></kwd-group><mixed-citation publication-type="journal"><person-group><name><surname>Lagomarsino</surname><given-names>Laura P.</given-names></name><name><surname>Santamaría-Aguilar</surname><given-names>Daniel</given-names></name></person-group><article-title>Two new species of <italic><tp:taxon-name><tp:taxon-name-part taxon-name-part-type="genus">Siphocampylus</tp:taxon-name-part></tp:taxon-name></italic> (<tp:taxon-name><tp:taxon-name-part taxon-name-part-type="family">Campanulaceae</tp:taxon-name-part></tp:taxon-name>, <tp:taxon-name><tp:taxon-name-part taxon-name-part-type="subfamily">Lobelioideae</tp:taxon-name-part></tp:taxon-name>) from the Central Andes</article-title><source>PhytoKeys</source><day>12</day><month>1</month><year>2016</year><volume>2016</volume><issue>58</issue><fpage>105</fpage><lpage>117</lpage><pub-id pub-id-type="doi">10.3897/phytokeys.58.6973</pub-id></mixed-citation></tp:treatment-meta><tp:nomenclature><tp:taxon-name>
            <tp:taxon-name-part taxon-name-part-type="genus">Siphocampylus</tp:taxon-name-part>
            <tp:taxon-name-part taxon-name-part-type="species">siberiensis</tp:taxon-name-part>
            <object-id xmlns:xlink="http://www.w3.org/1999/xlink" content-type="ipni" xlink:type="simple">urn:lsid:ipni.org:names:77151884-1</object-id>
          </tp:taxon-name><tp:taxon-authority>Lagom. &amp; D. Santam.</tp:taxon-authority><tp:taxon-status xmlns:xlink="http://www.w3.org/1999/xlink" xlink:type="simple">sp. nov.</tp:taxon-status><xref ref-type="fig" rid="F4">Figs 4</xref><xref ref-type="fig" rid="F5">, 5</xref><!--PageBreak--></tp:nomenclature><tp:treatment-sec sec-type="Diagnosis"><title>Diagnosis.</title><p>
            <italic><tp:taxon-name><tp:taxon-name-part taxon-name-part-type="genus">Siphocampylus</tp:taxon-name-part> <tp:taxon-name-part taxon-name-part-type="species">siberiensis</tp:taxon-name-part></tp:taxon-name></italic> is similar to <italic><tp:taxon-name><tp:taxon-name-part taxon-name-part-type="genus">Siphocampylus</tp:taxon-name-part> <tp:taxon-name-part taxon-name-part-type="species">boliviensis</tp:taxon-name-part></tp:taxon-name></italic>, but with a corolla tube lacking a constriction at its base and a hemispherical hypanthium.</p></tp:treatment-sec><tp:treatment-sec sec-type="Type"><title>Type.</title><p>Bolivia. Cochabamba: Carrasco, en la entrada para Sunchal, cerca al rótulo “Unidad Educativa Manuela Gandarillas”, <named-content xmlns:xlink="http://www.w3.org/1999/xlink" content-type="dwc:verbatimCoordinates" xlink:type="simple">17°47'267"S, 064°47'669"W</named-content>, <!--PageBreak-->2668 m, 18 December 2011 (fl &amp; fr), <italic>L. Lagomarsino, D. Santamaría &amp; J. M. Mendoza 241</italic> (holotype: A!; isotype: <named-content xmlns:xlink="http://www.w3.org/1999/xlink" content-type="dwc:institutional_code" xlink:type="simple">LPB</named-content>, <named-content xmlns:xlink="http://www.w3.org/1999/xlink" content-type="dwc:institutional_code" xlink:type="simple">USZ</named-content>).</p><p>Multi-stemmed shrub 3–4 m tall, branched, all branches arising from a single point at ground level, with soft wood, the bark suberose; branches 0.4–0.6 cm in diameter, fistulose, the youngest parts purple, brown when mature (greyish to whitish in dry material), glabrescent to tomentose; internodes 0.9–1.7 cm long; latex white. Leaves spirally arranged and generally clustered at the apex of branches, leaving prominent leaf scar after falling; petiole 0.3–0.7 cm long, glabrescent to tomentose with whitish trichomes, winged, adaxially canaliculate, abaxially more or less triangular with two ribs; leaf blade 10.5–19.5 × 2.9–4.6 cm, oblanceolate, adaxially tomentose and abaxially densely pubescent, the pubescence principally on the veins, trichomes simple, the base decurrent; apex acuminate; margin doubly dentate and ciliate, 75–95+ teeth per side, the teeth triangular; venation reticulate with 16–21 pairs of lateral nerves, lightly ascendant, impressed adaxially and elevated abaxially. Flowers solitary, axillary, generally towards branch apex; pedicel 4.5–9.4 cm long, straight, cylindrical, densely pubescent; bracteoles absent; hypanthium 0.5–0.8 × 0.3–0.4 cm, hemispherical, tomentose; calyx lobes 5, (0.8–) 1.0–1.4 × (0.2–) 0.3 cm, narrowly triangular, the margins ciliate, entire, pubescent on both surfaces, erect or recurved, the apex acuminate; corolla 3.5–3.8 cm long, completely pink, diminutively pubescent on both surfaces; corolla tube 0.9–2.2 × 0.7–0.8 cm, cylindrical for its entire length, a little wider apically than basally, straight at anthesis; corolla lobes 5, narrowly triangular, slightly falcate, the margins ciliate, the apex acute to acuminate, the two dorsal lobes 1.5 cm long, the two lateral lobes 1.4 cm long, the ventral lobe 1.4 cm long, staminal tube 3.0–3.8 × 0.1–0.2 cm, straight, sparsely pubescent, pink, exserted between the two dorsal lobes; anther tube 0.8–0.9 × 0.2–0.3 cm, gray in living material, glabrous except in the sutures between anthers, which are densely pubescent, the trichomes white, ventral anthers 0.6–0.8 cm long, penicillate at the apex, the trichomes white, the dorsal anthers 0.7–1.0 cm long, penicillate at the apex, the trichomes white. Fruit capsule, 5.0 × 1.0–1.2 cm, ca. 15-lobed, with external ridges, the calyx persistent; seeds not seen.</p></tp:treatment-sec><tp:treatment-sec sec-type="Distribution and habitat"><title>Distribution and habitat.</title><p>
            <italic><tp:taxon-name><tp:taxon-name-part taxon-name-part-type="genus">Siphocampylus</tp:taxon-name-part> <tp:taxon-name-part taxon-name-part-type="species">siberiensis</tp:taxon-name-part></tp:taxon-name></italic> is endemic to Bolivia, where it has been collected at the edge of the road at ca. 2700–2900 m in elevation in cloud forest.</p></tp:treatment-sec><tp:treatment-sec sec-type="Phenology"><title>Phenology.</title><p>Individuals were collected in flower and fruit in December and in flower only in April; the rest of the phenology of this species remains unknown.</p></tp:treatment-sec><tp:treatment-sec sec-type="Etymology"><title>Etymology.</title><p>The specific epithet of this species refers to the type locality, the Serranía de Siberia, a mountain range at the limit between the Cochabamba and Santa Cruz departments in Bolivia.</p></tp:treatment-sec><tp:treatment-sec sec-type="Conservation status"><title>Conservation status.</title><p>
            <italic><tp:taxon-name><tp:taxon-name-part taxon-name-part-type="genus">Siphocampylus</tp:taxon-name-part> <tp:taxon-name-part taxon-name-part-type="species">siberiensis</tp:taxon-name-part></tp:taxon-name></italic> is known only from a single population in Serranía de Siberia in central Bolivia; this population is represented by the two cited collections. This species appears to be locally rare, and only one individual was encountered during our fieldwork. Due to its small area of occurrence and the threat of future deforestation in its habitat, we tentatively consider this species to be Vulnerable (<xref ref-type="bibr" rid="B6">IUCN 2014</xref>). Its vulnerable status is further justified by its roadside occurrence in montane cloud forest, a habitat type known to be particularly sensitive to human encroachment.</p><!--PageBreak--></tp:treatment-sec><tp:treatment-sec sec-type="Discussion"><title>Discussion.</title><p>
            <italic><tp:taxon-name><tp:taxon-name-part taxon-name-part-type="genus">Siphocampylus</tp:taxon-name-part> <tp:taxon-name-part taxon-name-part-type="species">siberiensis</tp:taxon-name-part></tp:taxon-name></italic> can be recognized by its shrubby habit with multiple stems arising from a single point; leaves aggregated at the apex of branches (Fig. <xref ref-type="fig" rid="F4">4A</xref>); conspicuous venation (especially on the abaxial leaf surface) (Figs <xref ref-type="fig" rid="F4">4A</xref>, <xref ref-type="fig" rid="F5">5C</xref>); solitary flowers borne in the axil of leaves (Fig. <xref ref-type="fig" rid="F4">4A</xref>); light pink corolla with a tube that is cylindrical for its entire length (i.e., not basally constricted) (Figs <xref ref-type="fig" rid="F4">4B, D</xref>, <xref ref-type="fig" rid="F5">5F</xref>); anther tube that is densely pubescent in the sutures between individual anthers (Figs <xref ref-type="fig" rid="F4">4E</xref>, <xref ref-type="fig" rid="F5">5F</xref>); and fruits that are both ribbed and lobed (Figs <xref ref-type="fig" rid="F4">4F</xref>, <xref ref-type="fig" rid="F5">5E</xref>).</p><fig id="F4" position="float" orientation="portrait"><label>Figure 4.</label><caption><p><tp:taxon-name><tp:taxon-name-part taxon-name-part-type="genus">Siphocampylus</tp:taxon-name-part> <tp:taxon-name-part taxon-name-part-type="species">siberiensis</tp:taxon-name-part></tp:taxon-name>. <bold>A</bold> Flowering branch, showing the persistent leaf scars and developmental procession of distal flower at anthesis to basal capsular fruit <bold>B</bold> Flower in pistillate phase, including detail of sepal with pubescence <bold>C</bold> Corolla lobe detail, including marginal pubescence <bold>D</bold> Longitudinal section of a pistillate phase flower, showing the insertion of staminal tube to corolla, style and stigma as situated relative to the stamens, and bilocular ovary with axile placentation <bold>E</bold> Anther tube in staminate-phase flower <bold>F</bold> Capsule with lobes and ridges. Drawing by Bobbi Angel from the type.</p></caption><graphic xmlns:xlink="http://www.w3.org/1999/xlink" xlink:href="phytokeys-058-105-g004.jpg" position="float" orientation="portrait" xlink:type="simple" id="oo_72762.jpg"/></fig><fig id="F5" position="float" orientation="portrait"><label>Figure 5.</label><caption><p><tp:taxon-name><tp:taxon-name-part taxon-name-part-type="genus">Siphocampylus</tp:taxon-name-part> <tp:taxon-name-part taxon-name-part-type="species">siberiensis</tp:taxon-name-part></tp:taxon-name>. <bold>A</bold> Habit <bold>B</bold> Detail of young stem <bold>C</bold> Detail of leaf margin and venation on abaxial leaf surface <bold>D</bold> Flower bud <bold>E</bold> Capsule <bold>F</bold> Lateral view of flower in pistillate phase <bold>G</bold> Anterior view of corolla, showing corolla aperture <bold>H</bold> Abaxial leaf surface <bold>I</bold> Adaxial leaf surface. All photos of the type collection, taken in the field by L. Lagomarsino; D. Santamaría-Aguilar is shown collecting the type in <bold>A</bold>.</p></caption><graphic xmlns:xlink="http://www.w3.org/1999/xlink" xlink:href="phytokeys-058-105-g005.jpg" position="float" orientation="portrait" xlink:type="simple" id="oo_72763.jpg"/></fig><p>Molecular phylogenetic analysis places <italic><tp:taxon-name><tp:taxon-name-part taxon-name-part-type="genus">Siphocampylus</tp:taxon-name-part> <tp:taxon-name-part taxon-name-part-type="species">siberiensis</tp:taxon-name-part></tp:taxon-name></italic> in a clade that includes <italic><tp:taxon-name><tp:taxon-name-part taxon-name-part-type="genus">Siphocampylus</tp:taxon-name-part> <tp:taxon-name-part taxon-name-part-type="species">tunarensis</tp:taxon-name-part></tp:taxon-name></italic> Zahlbr., <italic><tp:taxon-name><tp:taxon-name-part taxon-name-part-type="genus">Siphocampylus</tp:taxon-name-part> <tp:taxon-name-part taxon-name-part-type="species">tunicatus</tp:taxon-name-part></tp:taxon-name></italic> Zahlbr., and <italic><tp:taxon-name><tp:taxon-name-part taxon-name-part-type="genus">Siphocampylus</tp:taxon-name-part> <tp:taxon-name-part taxon-name-part-type="species">umbellatus</tp:taxon-name-part></tp:taxon-name></italic> (Kunth) G. Don; this clade is closely related to <italic><tp:taxon-name><tp:taxon-name-part taxon-name-part-type="genus">Siphocampylus</tp:taxon-name-part> <tp:taxon-name-part taxon-name-part-type="species">boliviensis</tp:taxon-name-part></tp:taxon-name></italic> Zahlbr. and <italic><tp:taxon-name><tp:taxon-name-part taxon-name-part-type="genus">Siphocampylus</tp:taxon-name-part> <tp:taxon-name-part taxon-name-part-type="species">sparsipilus</tp:taxon-name-part></tp:taxon-name></italic> E. Wimm. (<xref ref-type="bibr" rid="B8">Lagomarsino et al. 2014</xref>) (Figs <xref ref-type="fig" rid="F5">5</xref>, <xref ref-type="fig" rid="F6">6</xref>). These species are all restricted to the Central Andes of Peru and Bolivia, with the exception of <italic><tp:taxon-name><tp:taxon-name-part taxon-name-part-type="genus">Siphocampylus</tp:taxon-name-part> <tp:taxon-name-part taxon-name-part-type="species">umbellatus</tp:taxon-name-part></tp:taxon-name></italic>, whose range also extends to Brazil. This clade is composed of robust shrubs or trees that are exceptionally tall for the centropogonid clade (Figs <xref ref-type="fig" rid="F5">5A</xref>, <xref ref-type="fig" rid="F6">6E–F</xref>), or rarely scandent subshrubs (<italic><tp:taxon-name><tp:taxon-name-part taxon-name-part-type="genus">Siphocampylus</tp:taxon-name-part> <tp:taxon-name-part taxon-name-part-type="species">sparsipilus</tp:taxon-name-part></tp:taxon-name></italic> and some collections of <italic><tp:taxon-name><tp:taxon-name-part taxon-name-part-type="genus">Siphocampylus</tp:taxon-name-part> <tp:taxon-name-part taxon-name-part-type="species">boliviensis</tp:taxon-name-part></tp:taxon-name></italic>), with ebracteolate pedicels, a shallow, hemispherical hypanthium (turbinate in <italic><tp:taxon-name><tp:taxon-name-part taxon-name-part-type="genus">Siphocampylus</tp:taxon-name-part> <tp:taxon-name-part taxon-name-part-type="species">tunarensis</tp:taxon-name-part></tp:taxon-name></italic>), and leaves that leave prominent scars after abscission (Fig. <xref ref-type="fig" rid="F4">4A</xref>) and have dentate margins and reticulate venation that is conspicuous on both surfaces, but especially the abaxial surface (Figs <xref ref-type="fig" rid="F4">4A</xref>, <xref ref-type="fig" rid="F5">5C</xref>). Both bright pink (<italic><tp:taxon-name><tp:taxon-name-part taxon-name-part-type="genus">Siphocampylus</tp:taxon-name-part> <tp:taxon-name-part taxon-name-part-type="species">siberiensis</tp:taxon-name-part></tp:taxon-name></italic>, <italic><tp:taxon-name><tp:taxon-name-part taxon-name-part-type="genus">Siphocampylus</tp:taxon-name-part> <tp:taxon-name-part taxon-name-part-type="species">boliviensis</tp:taxon-name-part></tp:taxon-name></italic>, <italic><tp:taxon-name><tp:taxon-name-part taxon-name-part-type="genus">Siphocampylus</tp:taxon-name-part> <tp:taxon-name-part taxon-name-part-type="species">sparsipilus</tp:taxon-name-part></tp:taxon-name></italic>) and dull colored (<italic><tp:taxon-name><tp:taxon-name-part taxon-name-part-type="genus">Siphocampylus</tp:taxon-name-part> <tp:taxon-name-part taxon-name-part-type="species">tunarensis</tp:taxon-name-part></tp:taxon-name></italic>, <italic><tp:taxon-name><tp:taxon-name-part taxon-name-part-type="genus">Siphocampylus</tp:taxon-name-part> <tp:taxon-name-part taxon-name-part-type="species">tunicatus</tp:taxon-name-part></tp:taxon-name></italic>, <italic><tp:taxon-name><tp:taxon-name-part taxon-name-part-type="genus">Siphocampylus</tp:taxon-name-part> <tp:taxon-name-part taxon-name-part-type="species">umbellatus</tp:taxon-name-part></tp:taxon-name></italic>) corollas are represented in this clade. This color variation, which is associated with different gross corolla morphologies, likely reflects adaptation to different pollinators (hummingbirds and bats, respectively) (Figs <xref ref-type="fig" rid="F5">5F–G</xref>, <xref ref-type="fig" rid="F6">6A–D</xref>).</p><fig id="F6" position="float" orientation="portrait"><label>Figure 6.</label><caption><p>Closest relatives of <italic><tp:taxon-name><tp:taxon-name-part taxon-name-part-type="genus">Siphocampylus</tp:taxon-name-part> <tp:taxon-name-part taxon-name-part-type="species">siberiensis</tp:taxon-name-part></tp:taxon-name></italic>, based on molecular phylogeny of <xref ref-type="bibr" rid="B8">Lagomarsino et al. (2014)</xref>. <bold>A</bold> Flower of <italic><tp:taxon-name><tp:taxon-name-part taxon-name-part-type="genus">Siphocampylus</tp:taxon-name-part> <tp:taxon-name-part taxon-name-part-type="species">boliviensis</tp:taxon-name-part></tp:taxon-name></italic> <bold>B</bold> Flower of <italic><tp:taxon-name><tp:taxon-name-part taxon-name-part-type="genus">Siphocampylus</tp:taxon-name-part> <tp:taxon-name-part taxon-name-part-type="species">tunarensis</tp:taxon-name-part></tp:taxon-name></italic> <bold>C</bold> Flower of <italic><tp:taxon-name><tp:taxon-name-part taxon-name-part-type="genus">Siphocampylus</tp:taxon-name-part> <tp:taxon-name-part taxon-name-part-type="species">tunicatus</tp:taxon-name-part></tp:taxon-name></italic> <bold>D</bold> Flower of <italic><tp:taxon-name><tp:taxon-name-part taxon-name-part-type="genus">Siphocampylus</tp:taxon-name-part> <tp:taxon-name-part taxon-name-part-type="species">umbellatus</tp:taxon-name-part></tp:taxon-name></italic> <bold>E</bold> Habit of <italic><tp:taxon-name><tp:taxon-name-part taxon-name-part-type="genus">Siphocampylus</tp:taxon-name-part> <tp:taxon-name-part taxon-name-part-type="species">tunarensis</tp:taxon-name-part></tp:taxon-name></italic>, shown with L. Lagomarsino <bold>F</bold> Habit of <italic><tp:taxon-name><tp:taxon-name-part taxon-name-part-type="genus">Siphocampylus</tp:taxon-name-part> <tp:taxon-name-part taxon-name-part-type="species">tunicatus</tp:taxon-name-part></tp:taxon-name></italic>, shown with D. Santamaría-Aguilar. All photos taken in the field by L. Lagomarsino (<bold>A–D, F</bold>) and D. Santamaría-Aguilar (<bold>E</bold>). <bold>A</bold> <italic>L. Lagomarsino et al. 239</italic> <bold>B, E</bold> <italic>L. Lagomarsino et al. 232</italic> <bold>C, F</bold> <italic>L. Lagomarsino et al. 235</italic> <bold>D</bold> <italic>L. Lagomarsino et al. 193</italic>.</p></caption><graphic xmlns:xlink="http://www.w3.org/1999/xlink" xlink:href="phytokeys-058-105-g006.jpg" position="float" orientation="portrait" xlink:type="simple" id="oo_72764.jpg"/></fig><p>Even though they are not the most closely related species, the pink, narrow flowers of <italic><tp:taxon-name><tp:taxon-name-part taxon-name-part-type="genus">Siphocampylus</tp:taxon-name-part> <tp:taxon-name-part taxon-name-part-type="species">siberiensis</tp:taxon-name-part></tp:taxon-name></italic> most closely resemble those of <italic><tp:taxon-name><tp:taxon-name-part taxon-name-part-type="genus">Siphocampylus</tp:taxon-name-part> <tp:taxon-name-part taxon-name-part-type="species">boliviensis</tp:taxon-name-part></tp:taxon-name></italic> and <italic><tp:taxon-name><tp:taxon-name-part taxon-name-part-type="genus">Siphocampylus</tp:taxon-name-part> <tp:taxon-name-part taxon-name-part-type="species">sparsipilus</tp:taxon-name-part></tp:taxon-name></italic>. However, the latter two species can be easily distinguished by their corollas that are constricted at the base (vs. not constricted) and much rounder hypanthium (vs. flattened at top). The other species in the immediate clade that includes <italic><tp:taxon-name><tp:taxon-name-part taxon-name-part-type="genus">Siphocampylus</tp:taxon-name-part> <tp:taxon-name-part taxon-name-part-type="species">siberiensis</tp:taxon-name-part></tp:taxon-name></italic> differ in their dull reddish (<italic><tp:taxon-name><tp:taxon-name-part taxon-name-part-type="genus">Siphocampylus</tp:taxon-name-part> <tp:taxon-name-part taxon-name-part-type="species">tunarensis</tp:taxon-name-part></tp:taxon-name></italic> [Fig. <xref ref-type="fig" rid="F6">6B</xref>]) or whitish-green (<italic><tp:taxon-name><tp:taxon-name-part taxon-name-part-type="genus">Siphocampylus</tp:taxon-name-part> <tp:taxon-name-part taxon-name-part-type="species">tunicatus</tp:taxon-name-part></tp:taxon-name></italic> [Fig. <xref ref-type="fig" rid="F6">6C</xref>], <italic><tp:taxon-name><tp:taxon-name-part taxon-name-part-type="genus">Siphocampylus</tp:taxon-name-part> <tp:taxon-name-part taxon-name-part-type="species">umbellatus</tp:taxon-name-part></tp:taxon-name></italic> [Fig. <xref ref-type="fig" rid="F6">6D</xref>]) corollas (vs. bright pink in <italic><tp:taxon-name><tp:taxon-name-part taxon-name-part-type="genus">Siphocampylus</tp:taxon-name-part> <tp:taxon-name-part taxon-name-part-type="species">siberiensis</tp:taxon-name-part></tp:taxon-name></italic>). <italic><tp:taxon-name><tp:taxon-name-part taxon-name-part-type="genus">Siphocampylus</tp:taxon-name-part> <tp:taxon-name-part taxon-name-part-type="species">tunicatus</tp:taxon-name-part></tp:taxon-name></italic> and <italic><tp:taxon-name><tp:taxon-name-part taxon-name-part-type="genus">Siphocampylus</tp:taxon-name-part> <tp:taxon-name-part taxon-name-part-type="species">siberiensis</tp:taxon-name-part></tp:taxon-name></italic> are sister species that are vegetatively very similar, though their flowers are markedly different (Figs <xref ref-type="fig" rid="F4">4</xref>, <xref ref-type="fig" rid="F5">5</xref>, <xref ref-type="fig" rid="F6">6C, F</xref>). In addition to its green corolla, the former can be distinguished by its longer sepals (2.0–2.8 cm [Fig. <xref ref-type="fig" rid="F6">6C</xref>] vs. [0.8–] 1.0–1.4 cm [Figs <xref ref-type="fig" rid="F4">4B, D</xref>, <xref ref-type="fig" rid="F5">5F</xref>]) that are leaf-like (vs. not leaf-like) and its wider hypanthium (1.5–2.0 vs. 0.3–0.4 cm) (Fig. <xref ref-type="fig" rid="F6">6C</xref>). <italic><tp:taxon-name><tp:taxon-name-part taxon-name-part-type="genus">Siphocampylus</tp:taxon-name-part> <tp:taxon-name-part taxon-name-part-type="species">tunarensis</tp:taxon-name-part></tp:taxon-name></italic> can be separated by its linear, revolute corolla lobes (Fig. <xref ref-type="fig" rid="F6">6B</xref>) (vs. narrowly triangular and not revolute [Figs <xref ref-type="fig" rid="F4">4B</xref>, <xref ref-type="fig" rid="F5">5F–G</xref>]) and short sepals (0.2–0.4 cm [Fig. <xref ref-type="fig" rid="F6">6B</xref>] vs. 1.0–1.4 cm [Fig. <xref ref-type="fig" rid="F5">5F</xref>]). Furthermore, while <italic><tp:taxon-name><tp:taxon-name-part taxon-name-part-type="genus">Siphocampylus</tp:taxon-name-part> <tp:taxon-name-part taxon-name-part-type="species">siberiensis</tp:taxon-name-part></tp:taxon-name></italic> is a robust shrub 3–4 m tall, <italic><tp:taxon-name><tp:taxon-name-part taxon-name-part-type="genus">Siphocampylus</tp:taxon-name-part> <tp:taxon-name-part taxon-name-part-type="species">tunarensis</tp:taxon-name-part></tp:taxon-name></italic> can grow to be a very tall tree (&gt;10 m) with a diameter of more than 30 cm and is possibly one of the largest species of <tp:taxon-name><tp:taxon-name-part taxon-name-part-type="family">Campanulaceae</tp:taxon-name-part></tp:taxon-name> in the Americas (Fig. <xref ref-type="fig" rid="F6">6E</xref>).</p><p>The species that is most superficially similar to <italic><tp:taxon-name><tp:taxon-name-part taxon-name-part-type="genus">Siphocampylus</tp:taxon-name-part> <tp:taxon-name-part taxon-name-part-type="species">siberiensis</tp:taxon-name-part></tp:taxon-name></italic>, <italic><tp:taxon-name><tp:taxon-name-part taxon-name-part-type="genus">Siphocampylus</tp:taxon-name-part> <tp:taxon-name-part taxon-name-part-type="species">boliviensis</tp:taxon-name-part></tp:taxon-name></italic>, is placed in the same couplet as <italic><tp:taxon-name><tp:taxon-name-part taxon-name-part-type="genus">Siphocampylus</tp:taxon-name-part> <tp:taxon-name-part taxon-name-part-type="species">macrostemon</tp:taxon-name-part></tp:taxon-name></italic> A. DC. in the dichotomous key to the members of the genus in <xref ref-type="bibr" rid="B18">Wimmer (1953)</xref>. This markedly different species, which has not yet been sampled in molecular phylogenetic analysis, can be distinguished by its subsessile <!--PageBreak--><!--PageBreak-->leaves (vs. pedicels 0.3–0.7 cm long) that are smaller (5–8 × 1.31.5 cm vs. 10.5–19.5 × 2.9–4.6 cm) and sparsely pubescent on the adaxial surface (vs. tomentose), minutely dentate leaf margins (vs. doubly dentate and ciliate), shorter pedicels (2.6–4.2 cm vs. 4.5–9.4 cm) that are bracteolate (vs. ebracteolate), and glabrous corolla (vs. pubescent). The other species most closely related to <italic><tp:taxon-name><tp:taxon-name-part taxon-name-part-type="genus">Siphocampylus</tp:taxon-name-part> <tp:taxon-name-part taxon-name-part-type="species">siberiensis</tp:taxon-name-part></tp:taxon-name></italic> fall into many disparate taxonomic units within the current classification scheme of the genus. This makes it difficult to place this new species in the context of Wimmer’s taxonomy; this is likely due to this treatment’s reliance on single, often arbitrary characters to designate groups.</p><p>The measurements of the calyx and corolla in parentheses correspond to <italic>E. Fernández et al. 3583</italic> (<named-content xmlns:xlink="http://www.w3.org/1999/xlink" content-type="dwc:institutional_code" xlink:type="simple">MO</named-content>). This specimen apparently has a white corolla, but otherwise corresponds to the species concept for <italic><tp:taxon-name><tp:taxon-name-part taxon-name-part-type="genus">Siphocampylus</tp:taxon-name-part> <tp:taxon-name-part taxon-name-part-type="species">sibieriensis</tp:taxon-name-part></tp:taxon-name></italic> presented here.</p></tp:treatment-sec><tp:treatment-sec sec-type="Additional specimens examined"><title>Additional specimens examined.</title><p>Bolivia: Cochabamba, Carrasco, Siberia, <named-content xmlns:xlink="http://www.w3.org/1999/xlink" content-type="dwc:verbatimCoordinates" xlink:type="simple">17°48'11"S, 064°46'12"W</named-content>, 2900 m, 16 April 2005 (fl), <italic>E. Fernández et al. 3583</italic> (<named-content xmlns:xlink="http://www.w3.org/1999/xlink" content-type="dwc:institutional_code" xlink:type="simple">MO</named-content>).</p><!--PageBreak--></tp:treatment-sec><ref-list><ref id="B6"><mixed-citation xmlns:xlink="http://www.w3.org/1999/xlink" xlink:type="simple">
          <institution xlink:type="simple">IUCN</institution> (<year>2014</year>) <source>Guidelines for Using the IUCN Red List Categories and Criteria</source>. <ext-link xlink:type="simple" ext-link-type="uri" xlink:href="http://jr.iucnredlist.org/documents/RedListGuidelines.pdf">http://jr.iucnredlist.org/documents/RedListGuidelines.pdf</ext-link></mixed-citation></ref><ref id="B8"><mixed-citation xmlns:xlink="http://www.w3.org/1999/xlink" xlink:type="simple">
          <person-group><name name-style="western"><surname>Lagomarsino</surname><given-names>LP</given-names></name><name name-style="western"><surname>Antonelli</surname><given-names>A</given-names></name><name name-style="western"><surname>Muchhala</surname><given-names>N</given-names></name><name name-style="western"><surname>Timmermann</surname><given-names>A</given-names></name><name name-style="western"><surname>Mathews</surname><given-names>S</given-names></name><name name-style="western"><surname>Davis</surname><given-names>CC</given-names></name></person-group> (<year>2014</year>) <article-title>Phylogeny, classification, and fruit evolution of the species-rich Neotropical bellflowers (<tp:taxon-name><tp:taxon-name-part taxon-name-part-type="family">Campanulaceae</tp:taxon-name-part></tp:taxon-name>: <tp:taxon-name><tp:taxon-name-part taxon-name-part-type="subfamily">Lobelioideae</tp:taxon-name-part></tp:taxon-name>).</article-title> <source>American Journal of Botany</source> <volume>101</volume>: <fpage>2097</fpage>–<lpage>2112</lpage>. doi: <ext-link xlink:type="simple" ext-link-type="doi" xlink:href="10.3732/ajb.1400339">10.3732/ajb.1400339</ext-link></mixed-citation></ref><ref id="B18"><mixed-citation xmlns:xlink="http://www.w3.org/1999/xlink" xlink:type="simple">
          <person-group><name name-style="western"><surname>Wimmer</surname><given-names>FE</given-names></name></person-group> (<year>1953</year>) <article-title><tp:taxon-name><tp:taxon-name-part taxon-name-part-type="family">Campanulaceae</tp:taxon-name-part></tp:taxon-name>-<tp:taxon-name><tp:taxon-name-part taxon-name-part-type="subfamily">Lobelioideae</tp:taxon-name-part></tp:taxon-name>, II. Teil.</article-title> In: <person-group><name name-style="western"><surname>Mansfeld</surname><given-names>R</given-names></name></person-group> (<role>Ed.</role>) <source>Das Pflanzenreich</source> <volume>IV.276b</volume>. <publisher-name>Akademie-Verlag</publisher-name>, <publisher-loc>Berlin</publisher-loc>, <fpage>261</fpage>–<lpage>814</lpage>.</mixed-citation></ref></ref-list></tp:taxon-treatment>
